# Supplementary material for: Establishment of an Improved ELONA Method for Detecting Fumonisin B1 Based on Aptamers and Hemin-CDs Conjugates
Source: Sensors (Basel). 2022 Sep 5;22(17):6714. doi: 10.3390/s22176714 (PMC9460299; doi:10.3390/s22176714)
Supplement: Supplementary file 1 [file sensors-22-06714-s001.zip]

Archive with 1 entries (1 files):
- sensors-1900036-supplementary.pdf
